# Supplementary material for: A computer vision-based approach for automatically extracting data from bar chart raster images to facilitate meta-analysis of biomedical literature
Source: PLoS One. 2026 Jul 31;21(7):e0347081. doi: 10.1371/journal.pone.0347081 (PMC13426920; doi:10.1371/journal.pone.0347081)
Supplement: S1 File — (ZIP) [file pone.0347081.s001.zip]

Archive with 36 entries (32 files):
- Data and Code_v2/analysis/
- Data and Code_v2/analysis/agreement_table.py
- Data and Code_v2/analysis/bland_altman.py
- Data and Code_v2/analysis/bland_altman_ci.py
- Data and Code_v2/analysis/literature_comparison.py
- Data and Code_v2/analysis/meta_analysis_plots.py
- Data and Code_v2/analysis/ocr_postcorrect_demo.py
- Data and Code_v2/analysis/reconstruct_fig2_fig3.py
- Data and Code_v2/data/
- Data and Code_v2/data/_generate_representative_set.py
- Data and Code_v2/data/bar_values_manual_vs_automated.csv
- Data and Code_v2/data/figure2_automated_extraction.csv
- Data and Code_v2/data/figure3_manual_extraction.csv
- Data and Code_v2/data/meta_analysis_data.csv
- Data and Code_v2/data/README_data.md
- Data and Code_v2/figures_out/
- Data and Code_v2/figures_out/bland_altman_CIs.csv
- Data and Code_v2/figures_out/figure2_automated.png
- Data and Code_v2/figures_out/figure3_manual.png
- Data and Code_v2/figures_out/figure4_bland_altman.png
- Data and Code_v2/figures_out/figure5_meta_analysis.png
- Data and Code_v2/figures_out/literature_comparison.csv
- Data and Code_v2/figures_out/table1_agreement_with_CI.csv
- Data and Code_v2/pipeline/
- Data and Code_v2/pipeline/__init__.py
- Data and Code_v2/pipeline/architecture_benchmark.py
- Data and Code_v2/pipeline/classify.py
- Data and Code_v2/pipeline/data_extraction.py
- Data and Code_v2/pipeline/extract_figures.py
- Data and Code_v2/pipeline/image_disassembly.py
- Data and Code_v2/pipeline/mask_rcnn_bars.py
- Data and Code_v2/pipeline/ocr_postcorrect.py
- Data and Code_v2/pipeline/run_pipeline.py
- Data and Code_v2/pipeline/text_detection.py
- Data and Code_v2/README.md
- Data and Code_v2/requirements.txt
