# Supplementary material for: A computer vision-based approach for automatically extracting data from bar chart raster images to facilitate meta-analysis of biomedical literature
Source: PLoS One. 2026 Jul 31;21(7):e0347081. doi: 10.1371/journal.pone.0347081 (PMC13426920; doi:10.1371/journal.pone.0347081)
Supplement: S1 File — (ZIP) [file pone.0347081.s001.zip › Data and Code_v2/analysis/agreement_table.py]

"""
Produces Table 1 - agreement between manual and automated extraction - and adds the
95% confidence interval for every proportion metric (Wilson score interval).

Detection metrics use the counts reported in the manuscript Results; relative bar-value
agreement (<=5/2/1%) is recomputed from data/bar_values_manual_vs_automated.csv.
"""
from __future__ import annotations
import os, math
import numpy as np
import pandas as pd

HERE = os.path.dirname(__file__)
DATA = os.path.join(HERE, "..", "data", "bar_values_manual_vs_automated.csv")


def wilson_ci(k: int, n: int, z: float = 1.96):
    """Wilson score interval for a binomial proportion."""
    if n == 0:
        return (float("nan"), float("nan"))
    p = k / n
    d = 1 + z**2 / n
    centre = (p + z**2 / (2 * n)) / d
    half = (z * math.sqrt(p * (1 - p) / n + z**2 / (4 * n**2))) / d
    return (max(0.0, centre - half), min(1.0, centre + half))


def relative_agreement(df, margin):
    rel = (df["automated_value"] - df["manual_value"]).abs() / df["manual_value"]
    k = int((rel <= margin).sum())
    return k, len(df)


def build():
    df = pd.read_csv(DATA, comment="#")
    df = df[(df["detected"] == 1)].dropna(subset=["automated_value"]).reset_index(drop=True)
    rows = []
    # detection metrics (counts from manuscript Results)
    for label, k, n in [
        ("Figure-type recognition (Inception v3)", 26, 28),
        ("Text-block detection", 599, 624),
        ("Bar detection", 292, 369),
    ]:
        lo, hi = wilson_ci(k, n)
        rows.append((label, f"{k}/{n}", k / n, lo, hi))
    # relative bar-value agreement (recomputed)
    for margin in (0.05, 0.02, 0.01):
        k, n = relative_agreement(df, margin)
        lo, hi = wilson_ci(k, n)
        rows.append((f"Bar value within +/-{int(margin*100)}%", f"{k}/{n}",
                     k / n, lo, hi))
    out = pd.DataFrame(rows, columns=["Measure", "count", "rate", "ci_low", "ci_high"])
    out["95% CI"] = out.apply(lambda r: f"[{r.ci_low:.3f}, {r.ci_high:.3f}]", axis=1)
    return out


def main():
    t = build()
    pd.set_option("display.width", 120)
    print(t[["Measure", "count", "rate", "95% CI"]].to_string(
        index=False, formatters={"rate": "{:.3f}".format}))
    out_csv = os.path.join(HERE, "..", "figures_out", "table1_agreement_with_CI.csv")
    os.makedirs(os.path.dirname(out_csv), exist_ok=True)
    t.to_csv(out_csv, index=False)
    print("\nwrote figures_out/table1_agreement_with_CI.csv")
    return t


if __name__ == "__main__":
    main()
