# Supplementary material for: A computer vision-based approach for automatically extracting data from bar chart raster images to facilitate meta-analysis of biomedical literature
Source: PLoS One. 2026 Jul 31;21(7):e0347081. doi: 10.1371/journal.pone.0347081 (PMC13426920; doi:10.1371/journal.pone.0347081)
Supplement: S1 File — (ZIP) [file pone.0347081.s001.zip › Data and Code_v2/analysis/bland_altman.py]

"""
Produces Figure 4 - Bland-Altman analysis of manual vs automated bar extraction.

Reads data/bar_values_manual_vs_automated.csv (detected bars only) and computes the
mean difference (bias), SD, and 95% limits of agreement (bias +/- 1.96 SD), then plots
difference vs mean. Reported manuscript values: bias=-0.18, SD=1.41, 277/292 within LOA.
"""
from __future__ import annotations
import os
import numpy as np
import pandas as pd
import matplotlib
matplotlib.use("Agg")
import matplotlib.pyplot as plt

HERE = os.path.dirname(__file__)
DATA = os.path.join(HERE, "..", "data", "bar_values_manual_vs_automated.csv")
OUT = os.path.join(HERE, "..", "figures_out")


def load(detected_only: bool = True) -> pd.DataFrame:
    df = pd.read_csv(DATA, comment="#")
    df = df.dropna(subset=["automated_value"])
    if detected_only:
        df = df[df["detected"] == 1]
    return df.reset_index(drop=True)


def bland_altman_stats(manual, automated):
    manual = np.asarray(manual, float); automated = np.asarray(automated, float)
    diff = manual - automated                       # manuscript: manual - automated
    mean = (manual + automated) / 2
    bias = diff.mean(); sd = diff.std(ddof=1)
    lo, hi = bias - 1.96 * sd, bias + 1.96 * sd
    within = int(((diff >= lo) & (diff <= hi)).sum())
    return dict(n=len(diff), bias=bias, sd=sd, loa_low=lo, loa_high=hi,
                within=within, pct_within=within / len(diff),
                diff=diff, mean=mean)


def plot(stats, path):
    os.makedirs(OUT, exist_ok=True)
    fig, ax = plt.subplots(figsize=(8, 4.5))
    ax.scatter(stats["mean"], stats["diff"], facecolors="none",
               edgecolors="black", s=28, linewidths=0.8)
    ax.axhline(stats["bias"], color="black", lw=1.6)
    ax.axhline(stats["loa_high"], color="black", ls="--", lw=1.2)
    ax.axhline(stats["loa_low"], color="black", ls="--", lw=1.2)
    xr = ax.get_xlim()[1]
    ax.text(xr, stats["bias"], " Bias", va="center")
    ax.text(xr, stats["loa_high"], " +1.96 SD LOA", va="center")
    ax.text(xr, stats["loa_low"], " -1.96 SD LOA", va="center")
    ax.set_xlabel("Mean of Manual and Automatic Extraction")
    ax.set_ylabel("Difference of Manual and Automated Extraction")
    for s in ("top", "right"):
        ax.spines[s].set_visible(False)
    fig.tight_layout(); fig.savefig(path, dpi=150); plt.close(fig)


def main():
    df = load()
    s = bland_altman_stats(df["manual_value"], df["automated_value"])
    print(f"n={s['n']}  bias={s['bias']:.3f}  SD={s['sd']:.3f}  "
          f"LOA=[{s['loa_low']:.2f}, {s['loa_high']:.2f}]  "
          f"within={s['within']}/{s['n']} ({s['pct_within']:.1%})")
    plot(s, os.path.join(OUT, "figure4_bland_altman.png"))
    print("wrote figures_out/figure4_bland_altman.png")
    return s


if __name__ == "__main__":
    main()
