# Supplementary material for: A computer vision-based approach for automatically extracting data from bar chart raster images to facilitate meta-analysis of biomedical literature
Source: PLoS One. 2026 Jul 31;21(7):e0347081. doi: 10.1371/journal.pone.0347081 (PMC13426920; doi:10.1371/journal.pone.0347081)
Supplement: S1 File — (ZIP) [file pone.0347081.s001.zip › Data and Code_v2/analysis/bland_altman_ci.py]

"""
Confidence intervals for the Bland-Altman agreement statistics

The CIs depend ONLY on the summary quantities reported in the manuscript -- the
number of compared points (n), the mean difference / bias (d), and the SD of the
differences (s) -- via the standard analytic formulas of Bland & Altman. 
No per-point reconstruction is needed, so these intervals are exact functions of the
published summary statistics.

Bland JM, Altman DG. Statistical methods for assessing agreement between two
methods of clinical measurement. Lancet 1986;1:307-310.
"""
import math
n, bias, sd = 292, -0.18, 1.41
t, z = 1.968, 1.96            # t(291,.975)~1.968 ; z defines limits of agreement
se_bias = sd / math.sqrt(n)
bias_lo, bias_hi = bias - t*se_bias, bias + t*se_bias
loa_u, loa_l = bias + z*sd, bias - z*sd
se_loa = math.sqrt(1.0/n + z*z/(2.0*(n-1))) * sd
print(f"n = {n}")
print(f"Bias      = {bias:+.2f}  (95% CI {bias_lo:+.2f} to {bias_hi:+.2f})")
print(f"Upper LoA = {loa_u:+.2f}  (95% CI {loa_u-t*se_loa:+.2f} to {loa_u+t*se_loa:+.2f})")
print(f"Lower LoA = {loa_l:+.2f}  (95% CI {loa_l-t*se_loa:+.2f} to {loa_l+t*se_loa:+.2f})")
with open("figures_out/bland_altman_CIs.csv","w") as fh:
    fh.write("statistic,estimate,ci_lower,ci_upper\n")
    fh.write(f"bias,{bias:.3f},{bias_lo:.3f},{bias_hi:.3f}\n")
    fh.write(f"upper_loa,{loa_u:.3f},{loa_u-t*se_loa:.3f},{loa_u+t*se_loa:.3f}\n")
    fh.write(f"lower_loa,{loa_l:.3f},{loa_l-t*se_loa:.3f},{loa_l+t*se_loa:.3f}\n")
print("wrote figures_out/bland_altman_CIs.csv")
