# Supplementary material for: A computer vision-based approach for automatically extracting data from bar chart raster images to facilitate meta-analysis of biomedical literature
Source: PLoS One. 2026 Jul 31;21(7):e0347081. doi: 10.1371/journal.pone.0347081 (PMC13426920; doi:10.1371/journal.pone.0347081)
Supplement: S1 File — (ZIP) [file pone.0347081.s001.zip › Data and Code_v2/analysis/literature_comparison.py]

"""
Quantitative comparison with prior chart-data-extraction systems
"""
import csv

rows = [
    # system, year, domain, learning paradigm, headline reported metric
    ["Huang & Tan", 2007, "General infographics",
     "Rule-based + classification",
     "93.75% graphics recognition; 88.22% text-block classification (bar charts)"],
    ["He et al. (PMC bar charts)", 2018, "Biomedical (PubMed Central)",
     "Hand-coded rules + CNN",
     "39.81% correct bar-panel recognition"],
    ["Liu et al. (single DNN)", 2019, "General (synthetic + web charts)",
     "Faster R-CNN + relational network",
     "64.75% image recognition rate; coordinate-value mapping"],
    ["ChartOCR (Luo et al.)", 2021, "General (ExcelChart400K)",
     "Deep keypoint detection + rules",
     "Data extraction across bar/line/pie; deep+rule hybrid"],
    ["BarChartAnalyzer (Daggubati et al.)", 2022, "General bar charts",
     "Tensor-voting + CNN classification (semi-automated)",
     "Data table extraction + summarization; manual annotation step"],
    ["This work", 2025, "Biomedical (AMD RCTs, real figures)",
     "Heuristics + Inception-v3 classification (end-to-end to table)",
     "92.9% figure-type, 96.0% text-block, 79.1% bar detection; "
     "81/63/49% bar values within +/-5/2/1%; 94.9% within Bland-Altman LoA"],
]

with open("figures_out/literature_comparison.csv", "w", newline="") as fh:
    w = csv.writer(fh)
    w.writerow(["System", "Year", "Domain", "Paradigm", "Reported performance"])
    w.writerows(rows)

for r in rows:
    print(f"{r[0]:38s} {r[1]}  {r[2]}")
print("\nwrote figures_out/literature_comparison.csv")
