# Supplementary material for: A computer vision-based approach for automatically extracting data from bar chart raster images to facilitate meta-analysis of biomedical literature
Source: PLoS One. 2026 Jul 31;21(7):e0347081. doi: 10.1371/journal.pone.0347081 (PMC13426920; doi:10.1371/journal.pone.0347081)
Supplement: S1 File — (ZIP) [file pone.0347081.s001.zip › Data and Code_v2/analysis/meta_analysis_plots.py]

"""
Produces Figure 5 - side-by-side manual vs automated meta-analysis scatter:
proportion (%) of patients losing <15 ETDRS letters vs injections/month for three
regimens. Reads data/meta_analysis_data.csv (approximate coordinates).
"""
from __future__ import annotations
import os
import pandas as pd
import matplotlib
matplotlib.use("Agg")
import matplotlib.pyplot as plt

HERE = os.path.dirname(__file__)
DATA = os.path.join(HERE, "..", "data", "meta_analysis_data.csv")
OUT = os.path.join(HERE, "..", "figures_out")
COLORS = {"Bevacizumab": "tab:blue", "Ranibizumab 0.5mg": "tab:orange",
          "Ranibizumab 0.5mg T&E": "tab:green"}


def main():
    df = pd.read_csv(DATA, comment="#")
    os.makedirs(OUT, exist_ok=True)
    fig, axes = plt.subplots(1, 2, figsize=(13, 5), sharey=True)
    for ax, (col, ttl) in zip(axes, [("manual_pct", "Manual"),
                                      ("automated_pct", "Automated")]):
        for trt, g in df.groupby("treatment"):
            ax.scatter(g["injections_per_month"], g[col], label=trt,
                       color=COLORS.get(trt, "gray"), s=45)
        ax.set_title(ttl); ax.set_xlabel("Injections Per Month")
        ax.set_xlim(0, 14); ax.set_ylim(0, 90); ax.grid(alpha=0.3)
    axes[0].set_ylabel("<15 ETDRS")
    axes[0].legend(loc="upper left", fontsize=8)
    fig.tight_layout(); fig.savefig(os.path.join(OUT, "figure5_meta_analysis.png"), dpi=150)
    plt.close(fig)
    print("wrote figures_out/figure5_meta_analysis.png")


if __name__ == "__main__":
    main()
