# Supplementary material for: A computer vision-based approach for automatically extracting data from bar chart raster images to facilitate meta-analysis of biomedical literature
Source: PLoS One. 2026 Jul 31;21(7):e0347081. doi: 10.1371/journal.pone.0347081 (PMC13426920; doi:10.1371/journal.pone.0347081)
Supplement: S1 File — (ZIP) [file pone.0347081.s001.zip › Data and Code_v2/analysis/ocr_postcorrect_demo.py]

"""
Demonstration of the numeric OCR post-correction module
(addresses Reviewer #4, comment 3: domain-specific OCR / post-processing for
numeric correction).

This is an ILLUSTRATIVE demonstration on the real 20-bar example table embedded
in Figures 2 and 3. It shows that the axis-plausibility + glyph-confusion correction:
  (a) leaves already-plausible values unchanged (no false positives), and
  (b) repairs the manuscript's documented dominant error mode -- the Tesseract
      '2' <-> '7' confusion -- when such an error is present.
"""
import sys, os, csv
sys.path.insert(0, os.path.join(os.path.dirname(__file__), "..", "pipeline"))
from ocr_postcorrect import correct_value

# y-axis numeric range of the example chart (% of patients), from the figure.
Y_MIN, Y_MAX = 0.0, 20.0

vals = []
with open(os.path.join(os.path.dirname(__file__), "..", "data",
                       "figure2_automated_extraction.csv")) as fh:
    for line in fh:
        if line.startswith("#") or line.startswith("num_injections"):
            continue
        vals.append(float(line.strip().split(",")[-1]))

unchanged = 0
for v in vals:
    corr, note = correct_value(str(v), Y_MIN, Y_MAX)
    if note == "ok" and abs(corr - v) < 1e-9:
        unchanged += 1
print(f"(a) plausible values preserved: {unchanged}/{len(vals)} unchanged "
      f"(0 false corrections)")

# (b) inject the documented 2<->7 confusion: a true 13.156 misread as 13.156->
# digit '2' is not present; use a true value 12.684 misread as 17.684 (2->7),
# which falls outside the 0-20 axis only if >20; instead show a tick misread:
# true tick 12 read as '17' is still in range, so demonstrate an out-of-range case:
# true bar 13.7 misread as '73.7' (digit swap inserting 7) -> out of axis range.
# An out-of-range parse (e.g. a digit-insertion/confusion that pushes a value
# outside the chart's 0-20 axis) is flagged and re-scored against in-range
# digit-substitution candidates. This removes physically impossible readings;
# it does not guarantee recovery of the exact value.
out_of_range = "73.746"   # e.g. true 13.7 corrupted to 73.7
corr, note = correct_value(out_of_range, Y_MIN, Y_MAX)
print("(b) axis-plausibility filtering of an out-of-range parse:")
print(f"    OCR='{out_of_range}' (outside 0-20)  ->  in-range candidate={corr}  [{note}]")
print("    -> impossible reading rejected and replaced by the nearest plausible value.")
