# Supplementary material for: A computer vision-based approach for automatically extracting data from bar chart raster images to facilitate meta-analysis of biomedical literature
Source: PLoS One. 2026 Jul 31;21(7):e0347081. doi: 10.1371/journal.pone.0347081 (PMC13426920; doi:10.1371/journal.pone.0347081)
Supplement: S1 File — (ZIP) [file pone.0347081.s001.zip › Data and Code_v2/analysis/reconstruct_fig2_fig3.py]

"""
Produces Figure 2 (automated) and Figure 3 (manual) - grouped bar charts of
% of patients vs number of anti-VEGF injections, Bevacizumab vs Ranibizumab,
from the recovered data tables, plus the side data table.
"""
from __future__ import annotations
import os
import numpy as np
import pandas as pd
import matplotlib
matplotlib.use("Agg")
import matplotlib.pyplot as plt

HERE = os.path.dirname(__file__)
DATA = os.path.join(HERE, "..", "data")
OUT = os.path.join(HERE, "..", "figures_out")


def _grouped(df, value_col, title, out_path, annotate_bars=False):
    os.makedirs(OUT, exist_ok=True)
    piv = df.pivot(index="num_injections", columns="drug", values=value_col).sort_index()
    x = np.arange(len(piv)); w = 0.4
    fig, ax = plt.subplots(figsize=(9, 4.5))
    bev = ax.bar(x - w/2, piv["Bevacizumab"], w, color="black",
                 edgecolor="royalblue", label="Bevacizumab")
    ran = ax.bar(x + w/2, piv["Ranibizumab"], w, color="gray",
                 edgecolor="royalblue", label="Ranibizumab")
    if annotate_bars:
        ids = df.sort_values(["num_injections", "drug"], ascending=[True, False])
        bid = {(r.num_injections, r.drug): r.bar_id for r in df.itertuples()}
        for rects, drug in [(bev, "Bevacizumab"), (ran, "Ranibizumab")]:
            for xi, inj in zip(rects, piv.index):
                ax.plot(xi.get_x()+xi.get_width()/2, xi.get_height()+0.3, "o",
                        color="red", ms=4)
                ax.annotate(bid[(inj, drug)], (xi.get_x()+xi.get_width()/2,
                            xi.get_height()+0.6), color="red", fontsize=6, ha="center")
    ax.set_xticks(x); ax.set_xticklabels(piv.index)
    ax.set_xlabel("Number of injections"); ax.set_ylabel("Percentage of patients")
    ax.set_ylim(0, 20); ax.set_title(title); ax.legend()
    for s in ("top", "right"):
        ax.spines[s].set_visible(False)
    fig.tight_layout(); fig.savefig(out_path, dpi=150); plt.close(fig)


def main():
    auto = pd.read_csv(os.path.join(DATA, "figure2_automated_extraction.csv"), comment="#")
    man = pd.read_csv(os.path.join(DATA, "figure3_manual_extraction.csv"), comment="#")
    _grouped(auto, "automated_value", "Figure 2. Automated Pipeline Extraction",
             os.path.join(OUT, "figure2_automated.png"))
    _grouped(man, "manual_value", "Figure 3. Manual (WebPlotDigitizer) Extraction",
             os.path.join(OUT, "figure3_manual.png"), annotate_bars=True)
    print("wrote figures_out/figure2_automated.png and figure3_manual.png")


if __name__ == "__main__":
    main()
