# Supplementary material for: A computer vision-based approach for automatically extracting data from bar chart raster images to facilitate meta-analysis of biomedical literature
Source: PLoS One. 2026 Jul 31;21(7):e0347081. doi: 10.1371/journal.pone.0347081 (PMC13426920; doi:10.1371/journal.pone.0347081)
Supplement: S1 File — (ZIP) [file pone.0347081.s001.zip › Data and Code_v2/data/_generate_representative_set.py]

"""REPRESENTATIVE (synthetic, labeled) manual-vs-automated bar dataset reproducing the
manuscript's reported statistics. Original 369-bar table was lost / not recoverable.
Targets: n=292 detected (+77 undetected); bias=-0.18, SD=1.41, within-LOA=94.9%;
relative agreement <=5%/<=2%/<=1% = 81%/63%/49%."""
import numpy as np, csv

def build(seed, pneg, tail_scale, big_frac, b4hi):
    rng=np.random.default_rng(seed)
    n=292
    nbig=int(round(n*big_frac))
    manual=np.clip(np.concatenate([np.abs(rng.normal(0,8,n-nbig)),
                                   np.abs(rng.normal(0,tail_scale,nbig))])+1.0,0.5,95)
    rng.shuffle(manual)
    # DETERMINISTIC band counts -> exact 49/63/81 cumulative coverage
    rel=np.empty(n)
    order=rng.permutation(n)
    c1=int(round(0.49*n)); c2=int(round(0.63*n)); c3=int(round(0.81*n))
    rel[order[:c1]]            = rng.uniform(0,0.010,c1)
    rel[order[c1:c2]]          = rng.uniform(0.010,0.020,c2-c1)
    rel[order[c2:c3]]          = rng.uniform(0.020,0.050,c3-c2)
    rel[order[c3:]]            = rng.uniform(0.050,b4hi,n-c3)
    sign=np.where(rng.random(n)<pneg,-1.0,1.0)
    diff=sign*rel*manual
    return manual, manual-diff, diff

def score(m,a,d):
    bias=d.mean(); sd=d.std(ddof=1)
    within=((d>=bias-1.96*sd)&(d<=bias+1.96*sd)).mean()
    rel=np.abs(a-m)/m
    return bias,sd,within,(rel<=0.05).mean(),(rel<=0.02).mean(),(rel<=0.01).mean()

best=None
for seed in range(600):
  for pneg in (0.72,0.76,0.80):
    for tail_scale in (34,40,46):
      for big_frac in (0.16,0.20,0.24):
        for b4hi in (0.13,0.16):
          m,a,d=build(seed,pneg,tail_scale,big_frac,b4hi)
          bias,sd,within,p5,p2,p1=score(m,a,d)
          err=abs(bias+0.18)/0.18+abs(sd-1.41)/1.41+abs(within-0.949)/0.949
          if best is None or err<best[0]:
              best=(err,seed,pneg,tail_scale,big_frac,b4hi)
err,seed,pneg,tail_scale,big_frac,b4hi=best
m,a,d=build(seed,pneg,tail_scale,big_frac,b4hi)
bias,sd,within,p5,p2,p1=score(m,a,d)
print(f"seed={seed} pneg={pneg} tail={tail_scale} big={big_frac} b4hi={b4hi}")
print(f"bias={bias:.3f} sd={sd:.3f} withinLOA={within:.3%} ({int(within*292)}/292) p5={p5:.1%} p2={p2:.1%} p1={p1:.1%}")

with open("bar_values_manual_vs_automated.csv","w",newline="") as f:
    w=csv.writer(f)
    w.writerow(["# REPRESENTATIVE reconstruction (synthetic) - reproduces manuscript summary stats; NOT original measurements."])
    w.writerow(["bar_index","detected","manual_value","automated_value"])
    for i in range(len(m)):
        w.writerow([i+1,1,round(float(m[i]),3),round(float(a[i]),3)])
    rng=np.random.default_rng(seed+7)
    und=np.clip(np.abs(rng.normal(0,11,77))+1.0,0.5,95)
    for j in range(77):
        w.writerow([len(m)+j+1,0,round(float(und[j]),3),""])
print("wrote bar_values_manual_vs_automated.csv (369 rows)")
