# Supplementary material for: A computer vision-based approach for automatically extracting data from bar chart raster images to facilitate meta-analysis of biomedical literature
Source: PLoS One. 2026 Jul 31;21(7):e0347081. doi: 10.1371/journal.pone.0347081 (PMC13426920; doi:10.1371/journal.pone.0347081)
Supplement: S1 File — (ZIP) [file pone.0347081.s001.zip › Data and Code_v2/data/bar_values_manual_vs_automated.csv]

# REPRESENTATIVE reconstruction (synthetic) - reproduces manuscript summary stats; NOT original measurements.
bar_index	detected	manual_value	automated_value
1	1	15.747	16.212
2	1	11.425	12.043
3	1	9.297	10.196
4	1	1.776	1.759
5	1	7.781	7.824
6	1	17.752	15.274
7	1	3.238	3.592
8	1	37.223	37.487
9	1	3.56	3.383
10	1	10.501	11.49
11	1	10.995	11.142
12	1	6.006	5.982
13	1	7.372	7.388
14	1	2.725	2.749
15	1	2.588	2.604
16	1	13.935	13.835
17	1	9.513	9.555
18	1	6.002	6.035
19	1	9.869	8.912
20	1	2.711	2.718
21	1	6.035	6.712
22	1	9.239	9.291
23	1	35.925	34.306
24	1	11.426	11.517
25	1	10.121	10.143
26	1	1.757	1.769
27	1	70.113	70.073
28	1	10.465	10.436
29	1	10.497	10.647
30	1	12.613	12.93
31	1	7.093	7.102
32	1	1.321	1.34
33	1	2.131	2.113
34	1	5.36	5.59
35	1	2.207	2.543
36	1	1.217	1.142
37	1	14.873	14.885
38	1	2.814	2.815
39	1	82.221	77.461
40	1	8.914	8.96
41	1	7.503	7.538
42	1	4.82	5.209
43	1	5.059	5.311
44	1	8.717	8.885
45	1	9.47	9.409
46	1	84.606	85.185
47	1	47.636	49.473
48	1	11.813	11.819
49	1	95.0	89.93
50	1	9.955	9.869
51	1	3.8	3.764
52	1	2.404	2.413
53	1	41.003	41.52
54	1	15.044	15.117
55	1	5.909	5.943
56	1	5.345	5.42
57	1	7.774	8.026
58	1	3.201	3.32
59	1	3.895	3.886
60	1	3.043	3.281
61	1	16.068	15.403
62	1	1.325	1.339
63	1	58.391	60.316
64	1	44.309	44.41
65	1	37.67	43.442
66	1	5.839	6.043
67	1	68.231	68.849
68	1	3.831	3.865
69	1	14.889	14.275
70	1	1.601	1.62
71	1	2.486	2.565
72	1	1.553	1.66
73	1	7.767	7.872
74	1	95.0	93.897
75	1	1.021	1.176
76	1	14.835	14.866
77	1	18.217	18.135
78	1	8.196	8.276
79	1	10.152	10.215
80	1	1.041	1.036
81	1	3.218	3.226
82	1	1.231	1.252
83	1	5.509	5.526
84	1	3.962	3.797
85	1	14.312	14.677
86	1	3.657	3.66
87	1	7.125	7.255
88	1	34.075	38.295
89	1	3.962	3.953
90	1	6.095	6.109
91	1	18.166	18.099
92	1	22.949	23.424
93	1	5.681	5.691
94	1	1.321	1.436
95	1	10.225	10.298
96	1	4.667	4.689
97	1	3.874	3.895
98	1	1.919	2.109
99	1	4.257	4.286
100	1	8.155	8.986
101	1	3.973	3.82
102	1	4.258	4.457
103	1	9.476	10.915
104	1	1.8	1.813
105	1	37.616	37.688
106	1	20.546	23.474
107	1	2.194	2.212
108	1	4.771	5.316
109	1	11.445	11.403
110	1	1.259	1.27
111	1	4.431	4.57
112	1	5.866	5.575
113	1	4.576	4.488
114	1	12.023	12.092
115	1	6.55	6.655
116	1	3.379	3.438
117	1	2.608	2.625
118	1	8.337	8.314
119	1	2.141	2.181
120	1	7.213	7.384
121	1	1.567	1.641
122	1	2.922	2.966
123	1	1.743	1.97
124	1	15.031	14.997
125	1	8.095	8.166
126	1	4.202	4.33
127	1	1.883	1.895
128	1	3.943	3.911
129	1	5.912	6.194
130	1	3.314	3.317
131	1	2.408	2.413
132	1	39.306	39.703
133	1	14.867	15.042
134	1	7.581	6.607
135	1	1.276	1.437
136	1	16.618	15.854
137	1	4.653	4.53
138	1	23.278	23.616
139	1	6.56	7.381
140	1	13.268	15.36
141	1	33.362	33.752
142	1	2.479	2.498
143	1	2.074	2.093
144	1	13.138	13.771
145	1	5.399	4.94
146	1	4.733	4.761
147	1	1.13	1.114
148	1	15.988	16.035
149	1	2.274	2.576
150	1	23.123	20.217
151	1	9.677	9.723
152	1	4.787	4.795
153	1	12.041	12.053
154	1	1.527	1.53
155	1	88.733	89.24
156	1	2.972	2.843
157	1	15.796	15.891
158	1	1.729	1.76
159	1	13.587	14.239
160	1	63.064	72.43
161	1	7.259	7.327
162	1	25.167	25.03
163	1	14.042	13.484
164	1	4.466	4.377
165	1	9.3	9.353
166	1	9.507	9.172
167	1	6.073	6.147
168	1	13.503	12.996
169	1	62.253	65.974
170	1	55.138	53.933
171	1	7.212	7.217
172	1	5.336	5.379
173	1	10.366	10.453
174	1	1.17	1.235
175	1	3.477	3.489
176	1	59.222	50.256
177	1	7.517	8.487
178	1	24.868	26.028
179	1	1.144	1.175
180	1	30.744	29.432
181	1	3.805	3.839
182	1	32.426	37.347
183	1	2.234	2.464
184	1	15.194	15.272
185	1	95.0	94.605
186	1	8.822	8.822
187	1	9.094	9.339
188	1	1.298	1.311
189	1	10.128	10.319
190	1	8.608	9.017
191	1	13.855	14.816
192	1	16.609	17.473
193	1	2.849	2.885
194	1	5.545	6.13
195	1	44.923	45.002
196	1	43.595	43.974
197	1	95.0	98.542
198	1	4.1	4.12
199	1	2.315	2.319
200	1	5.889	5.204
201	1	7.416	7.436
202	1	1.53	1.538
203	1	4.949	4.991
204	1	15.073	15.31
205	1	13.671	13.75
206	1	68.315	68.381
207	1	7.421	7.667
208	1	4.458	4.492
209	1	2.412	2.444
210	1	64.335	64.771
211	1	9.162	9.26
212	1	8.722	8.802
213	1	4.114	4.173
214	1	13.582	15.485
215	1	8.668	9.363
216	1	3.873	3.885
217	1	2.118	2.359
218	1	19.566	19.665
219	1	4.547	4.645
220	1	17.199	16.971
221	1	3.837	3.8
222	1	95.0	94.666
223	1	30.121	30.134
224	1	10.019	8.788
225	1	3.674	3.732
226	1	2.612	2.483
227	1	5.751	5.779
228	1	1.547	1.553
229	1	1.053	1.055
230	1	17.067	17.229
231	1	12.116	12.799
232	1	14.181	14.213
233	1	6.01	5.748
234	1	54.27	56.247
235	1	10.796	10.882
236	1	1.293	1.301
237	1	1.436	1.489
238	1	2.284	2.299
239	1	3.413	3.351
240	1	5.709	5.667
241	1	12.504	12.425
242	1	2.681	2.696
243	1	69.529	80.526
244	1	85.356	85.598
245	1	12.374	12.375
246	1	13.149	13.187
247	1	6.425	6.413
248	1	1.632	1.624
249	1	32.071	35.034
250	1	3.742	3.757
251	1	7.636	7.258
252	1	19.006	18.956
253	1	3.062	3.123
254	1	11.15	11.163
255	1	4.751	4.715
256	1	70.431	71.088
257	1	95.0	95.012
258	1	7.808	8.107
259	1	43.06	43.316
260	1	4.901	4.919
261	1	6.232	6.143
262	1	2.593	2.556
263	1	7.126	8.176
264	1	2.491	2.467
265	1	16.177	14.34
266	1	1.874	1.878
267	1	15.797	16.166
268	1	9.112	9.209
269	1	45.444	52.433
270	1	19.257	19.086
271	1	12.262	12.348
272	1	4.34	4.346
273	1	1.925	1.921
274	1	15.573	15.442
275	1	25.431	21.447
276	1	4.263	4.357
277	1	3.769	3.559
278	1	3.148	3.15
279	1	39.119	38.99
280	1	13.924	13.949
281	1	7.346	7.229
282	1	9.804	9.915
283	1	4.307	4.699
284	1	5.031	5.053
285	1	1.735	1.799
286	1	7.183	7.14
287	1	13.499	13.493
288	1	7.289	7.416
289	1	8.241	8.27
290	1	23.438	24.067
291	1	4.505	4.716
292	1	2.45	2.465
293	0	5.823
294	0	3.882
295	0	4.354
296	0	2.228
297	0	9.348
298	0	5.985
299	0	7.503
300	0	17.842
301	0	7.25
302	0	5.266
303	0	21.602
304	0	2.496
305	0	12.281
306	0	18.113
307	0	20.532
308	0	25.925
309	0	7.534
310	0	9.516
311	0	11.586
312	0	7.284
313	0	18.689
314	0	1.625
315	0	3.265
316	0	16.607
317	0	1.216
318	0	3.015
319	0	7.794
320	0	4.152
321	0	13.246
322	0	2.883
323	0	4.373
324	0	6.86
325	0	5.767
326	0	16.872
327	0	14.631
328	0	6.531
329	0	7.482
330	0	3.954
331	0	7.138
332	0	9.94
333	0	5.81
334	0	15.055
335	0	7.59
336	0	9.002
337	0	1.238
338	0	2.162
339	0	1.009
340	0	10.254
341	0	7.987
342	0	3.056
343	0	4.33
344	0	21.344
345	0	10.736
346	0	3.737
347	0	2.873
348	0	3.411
349	0	2.896
350	0	4.394
351	0	30.821
352	0	6.745
353	0	1.823
354	0	4.863
355	0	28.854
356	0	15.805
357	0	3.506
358	0	20.013
359	0	1.936
360	0	9.19
361	0	3.979
362	0	4.184
363	0	6.527
364	0	1.17
365	0	8.518
366	0	1.261
367	0	2.354
368	0	17.298
369	0	7.743
