# Supplementary material for: A computer vision-based approach for automatically extracting data from bar chart raster images to facilitate meta-analysis of biomedical literature
Source: PLoS One. 2026 Jul 31;21(7):e0347081. doi: 10.1371/journal.pone.0347081 (PMC13426920; doi:10.1371/journal.pone.0347081)
Supplement: S1 File — (ZIP) [file pone.0347081.s001.zip › Data and Code_v2/data/figure2_automated_extraction.csv]

# Source: Figures.pdf	Figure 2 ("Data Extraction Using the Automated Pipeline")
# AUTOMATED pipeline output for the same example source bar chart	read exactly from
# the table embedded in Figure 2. Values estimated by pixel-to-numeric interpolation.
num_injections	drug	bar_id	automated_value
3	Bevacizumab	Bar0	13.156
3	Ranibizumab	Bar1	13.156
4	Bevacizumab	Bar2	11.032
4	Ranibizumab	Bar3	9.381
5	Bevacizumab	Bar4	14.16
5	Ranibizumab	Bar5	15.34
6	Bevacizumab	Bar6	13.687
6	Ranibizumab	Bar7	13.746
7	Bevacizumab	Bar8	8.968
7	Ranibizumab	Bar9	15.87
8	Bevacizumab	Bar10	9.499
8	Ranibizumab	Bar11	12.684
9	Bevacizumab	Bar12	10.029
9	Ranibizumab	Bar13	8.319
10	Bevacizumab	Bar14	6.902
10	Ranibizumab	Bar15	6.077
11	Bevacizumab	Bar16	8.968
11	Ranibizumab	Bar17	4.425
12	Bevacizumab	Bar18	4.248
12	Ranibizumab	Bar19	1.711
