# Supplementary material for: A computer vision-based approach for automatically extracting data from bar chart raster images to facilitate meta-analysis of biomedical literature
Source: PLoS One. 2026 Jul 31;21(7):e0347081. doi: 10.1371/journal.pone.0347081 (PMC13426920; doi:10.1371/journal.pone.0347081)
Supplement: S1 File — (ZIP) [file pone.0347081.s001.zip › Data and Code_v2/data/figure3_manual_extraction.csv]

# Source: Figures.pdf	Figure 3 ("Data Extraction Obtained Semi-Manually Using WebPlotDigitizer")
# Example source bar chart: % of patients vs number of anti-VEGF injections (Bevacizumab vs Ranibizumab)
# These are the MANUAL (ground-truth) values	read exactly from the table embedded in Figure 3.
# bar_id corresponds to the Bar0..Bar19 red-dot annotations in the figure (grouped by injection count).
num_injections	drug	bar_id	manual_value
3	Bevacizumab	Bar0	13.08725
3	Ranibizumab	Bar1	13.08725
4	Bevacizumab	Bar2	11.07383
4	Ranibizumab	Bar3	9.261748
5	Bevacizumab	Bar4	14.09696
5	Ranibizumab	Bar5	15.30201
6	Bevacizumab	Bar6	13.62516
6	Ranibizumab	Bar7	13.62416
7	Bevacizumab	Bar8	8.926174
7	Ranibizumab	Bar9	15.83893
8	Bevacizumab	Bar10	9.395973
8	Ranibizumab	Bar11	12.55034
9	Bevacizumab	Bar12	9.932886
9	Ranibizumab	Bar13	8.187919
10	Bevacizumab	Bar14	6.778523
10	Ranibizumab	Bar15	5.973154
11	Bevacizumab	Bar16	8.791946
11	Ranibizumab	Bar17	4.362416
12	Bevacizumab	Bar18	4.161074
12	Ranibizumab	Bar19	1.610738
