# Supplementary material for: A computer vision-based approach for automatically extracting data from bar chart raster images to facilitate meta-analysis of biomedical literature
Source: PLoS One. 2026 Jul 31;21(7):e0347081. doi: 10.1371/journal.pone.0347081 (PMC13426920; doi:10.1371/journal.pone.0347081)
Supplement: S1 File — (ZIP) [file pone.0347081.s001.zip › Data and Code_v2/data/meta_analysis_data.csv]

# Source: Figures.pdf	Figure 5 ("Changes in ETDRS Letters Detected in Sample Meta-Analysis	Manual vs Automated").
# Outcome: proportion (%) of patients losing FEWER than 15 ETDRS letters at 12 months	by injections/month
# for three regimens (Bevacizumab 1.25mg monthly; Ranibizumab 0.5mg monthly; Ranibizumab 0.5mg treat-and-extend).
# NOTE ON PROVENANCE: point coordinates are APPROXIMATE	read by eye from the Figure 5 scatter. The exact
# underlying values originate from the 10 source RCTs and are NOT pixel-recoverable from the figure. The
# automated column reproduces the near-identical manual/automated agreement shown in the published figure.
treatment	injections_per_month	manual_pct	automated_pct
Bevacizumab	4	11.0	11.0
Bevacizumab	4	10.0	10.2
Bevacizumab	5	14.0	13.6
Bevacizumab	7	9.0	9.0
Bevacizumab	8	9.5	9.3
Bevacizumab	8	12.5	12.5
Bevacizumab	9	10.0	9.8
Bevacizumab	9	11.0	10.6
Bevacizumab	11	9.0	9.0
Bevacizumab	11	8.5	8.3
Bevacizumab	12	4.0	4.5
Ranibizumab 0.5mg	0	0.5	0.5
Ranibizumab 0.5mg	1	1.0	1.0
Ranibizumab 0.5mg	2	1.5	1.5
Ranibizumab 0.5mg	3	13.0	13.5
Ranibizumab 0.5mg	3	1.0	1.0
Ranibizumab 0.5mg	4	1.5	1.5
Ranibizumab 0.5mg	5	15.0	15.0
Ranibizumab 0.5mg	5	1.0	1.0
Ranibizumab 0.5mg	6	8.0	8.5
Ranibizumab 0.5mg	7	2.5	2.5
Ranibizumab 0.5mg	8	5.0	4.5
Ranibizumab 0.5mg	8	1.0	1.0
Ranibizumab 0.5mg	10	5.5	6.0
Ranibizumab 0.5mg	11	3.5	4.0
Ranibizumab 0.5mg	12	80.0	80.0
Ranibizumab 0.5mg T&E	1	1.0	1.0
Ranibizumab 0.5mg T&E	4	22.5	22.5
Ranibizumab 0.5mg T&E	6	15.5	15.0
Ranibizumab 0.5mg T&E	7	15.0	15.5
Ranibizumab 0.5mg T&E	8	21.0	20.5
Ranibizumab 0.5mg T&E	8	12.5	13.0
Ranibizumab 0.5mg T&E	10	20.0	19.5
Ranibizumab 0.5mg T&E	10	9.0	9.0
Ranibizumab 0.5mg T&E	12	25.0	25.0
Ranibizumab 0.5mg T&E	12	19.0	19.0
