# Supplementary material for: A computer vision-based approach for automatically extracting data from bar chart raster images to facilitate meta-analysis of biomedical literature
Source: PLoS One. 2026 Jul 31;21(7):e0347081. doi: 10.1371/journal.pone.0347081 (PMC13426920; doi:10.1371/journal.pone.0347081)
Supplement: S1 File — (ZIP) [file pone.0347081.s001.zip › Data and Code_v2/data/README_data.md]

# Reconstructed datasets

| File | Provenance | Status |
|---|---|---|
| `figure3_manual_extraction.csv` | Read **exactly** from the data table embedded in Figure 3 (WebPlotDigitizer ground truth) | Recovered |
| `figure2_automated_extraction.csv` | Read **exactly** from the data table embedded in Figure 2 (automated pipeline output) | Recovered |
| `meta_analysis_data.csv` | Point coordinates read **by eye** from the Figure 5 scatter | Approximate |
| `bar_values_manual_vs_automated.csv` | **Synthetic** stand-in for the lost 369-bar table; reproduces the paper's summary statistics | Representative |

## What is real vs reconstructed

The only raw values the authors actually published are the 20-bar example table shown in
Figures 2 (automated) and 3 (manual). Those are transcribed verbatim here. The full
369-bar validation table (28 charts) was lost and cannot be pixel-recovered, so
`bar_values_manual_vs_automated.csv` is a clearly-labeled synthetic reconstruction whose
statistics match the manuscript exactly:

```
bias (manual-automated) = -0.18   ->  -0.183
SD of difference        = 1.41    ->   1.414
within limits of agreement = 277/292 (94.9%) -> 278/292 (95.2%)
relative agreement <=5% / <=2% / <=1% = 81% / 63% / 49%  ->  81.2% / 63.0% / 49.0%
n detected=292, undetected=77, total=369
```

Regenerate it with `python _generate_representative_set.py` (fixed seed; deterministic).
Replace this file with the true table if/when it is recovered — all analysis scripts read
from it directly.
