# Supplementary material for: A computer vision-based approach for automatically extracting data from bar chart raster images to facilitate meta-analysis of biomedical literature
Source: PLoS One. 2026 Jul 31;21(7):e0347081. doi: 10.1371/journal.pone.0347081 (PMC13426920; doi:10.1371/journal.pone.0347081)
Supplement: S1 File — (ZIP) [file pone.0347081.s001.zip › Data and Code_v2/figures_out/bland_altman_CIs.csv]

statistic	estimate	ci_lower	ci_upper
bias	-0.180	-0.342	-0.018
upper_loa	2.584	2.306	2.861
lower_loa	-2.944	-3.221	-2.666
