# Supplementary material for: A computer vision-based approach for automatically extracting data from bar chart raster images to facilitate meta-analysis of biomedical literature
Source: PLoS One. 2026 Jul 31;21(7):e0347081. doi: 10.1371/journal.pone.0347081 (PMC13426920; doi:10.1371/journal.pone.0347081)
Supplement: S1 File — (ZIP) [file pone.0347081.s001.zip › Data and Code_v2/figures_out/literature_comparison.csv]

System	Year	Domain	Paradigm	Reported performance
Huang & Tan	2007	General infographics	Rule-based + classification	93.75% graphics recognition; 88.22% text-block classification (bar charts)
He et al. (PMC bar charts)	2018	Biomedical (PubMed Central)	Hand-coded rules + CNN	39.81% correct bar-panel recognition
Liu et al. (single DNN)	2019	General (synthetic + web charts)	Faster R-CNN + relational network	64.75% image recognition rate; coordinate-value mapping
ChartOCR (Luo et al.)	2021	General (ExcelChart400K)	Deep keypoint detection + rules	Data extraction across bar/line/pie; deep+rule hybrid
BarChartAnalyzer (Daggubati et al.)	2022	General bar charts	Tensor-voting + CNN classification (semi-automated)	Data table extraction + summarization; manual annotation step
This work	2025	Biomedical (AMD RCTs, real figures)	Heuristics + Inception-v3 classification (end-to-end to table)	92.9% figure-type, 96.0% text-block, 79.1% bar detection; 81/63/49% bar values within +/-5/2/1%; 94.9% within Bland-Altman LoA
