# Supplementary material for: A computer vision-based approach for automatically extracting data from bar chart raster images to facilitate meta-analysis of biomedical literature
Source: PLoS One. 2026 Jul 31;21(7):e0347081. doi: 10.1371/journal.pone.0347081 (PMC13426920; doi:10.1371/journal.pone.0347081)
Supplement: S1 File — (ZIP) [file pone.0347081.s001.zip › Data and Code_v2/figures_out/table1_agreement_with_CI.csv]

Measure	count	rate	ci_low	ci_high	95% CI
Figure-type recognition (Inception v3)	26/28	0.9285714285714286	0.7735426157408214	0.9801883525522292	[0.774, 0.980]
Text-block detection	599/624	0.9599358974358975	0.9415255042556999	0.9727178335543466	[0.942, 0.973]
Bar detection	292/369	0.7913279132791328	0.7469689842391455	0.8296834064812032	[0.747, 0.830]
Bar value within +/-5%	237/292	0.8116438356164384	0.7628583640200631	0.8523357128102408	[0.763, 0.852]
Bar value within +/-2%	184/292	0.6301369863013698	0.5734082857385376	0.6834859441466441	[0.573, 0.683]
Bar value within +/-1%	142/292	0.4863013698630137	0.4295237707795627	0.5434347313377865	[0.430, 0.543]
