# Supplementary material for: A computer vision-based approach for automatically extracting data from bar chart raster images to facilitate meta-analysis of biomedical literature
Source: PLoS One. 2026 Jul 31;21(7):e0347081. doi: 10.1371/journal.pone.0347081 (PMC13426920; doi:10.1371/journal.pone.0347081)
Supplement: S1 File — (ZIP) [file pone.0347081.s001.zip › Data and Code_v2/pipeline/__init__.py]

"""
amd-barchart-extraction: reconstructed computer-vision pipeline for extracting
quantitative data from bar charts in biomedical PDFs.

Stages (see manuscript Methods):
    1. extract_figures   - raster extraction (MuPDF) + constituent-panel segmentation
    2. classify          - Inception-v3 transfer-learned figure-type classifier
    3. text_detection    - Otsu / contour removal / text mask / super-res / Tesseract OCR
    4. image_disassembly - Canny + Hough axes, morphological gridline removal, bar reconstruction
    5. data_extraction   - orientation-based text classification + bar-value reconstruction
"""
__version__ = "1.0.0-reconstruction"
