# Supplementary material for: A computer vision-based approach for automatically extracting data from bar chart raster images to facilitate meta-analysis of biomedical literature
Source: PLoS One. 2026 Jul 31;21(7):e0347081. doi: 10.1371/journal.pone.0347081 (PMC13426920; doi:10.1371/journal.pone.0347081)
Supplement: S1 File — (ZIP) [file pone.0347081.s001.zip › Data and Code_v2/pipeline/architecture_benchmark.py]

"""
Transfer-learning backbone benchmark  (addresses Reviewer #1, comments 3 & 8:
justify the classifier choice / compare against other architectures).

Trains and evaluates several ImageNet-pretrained backbones (Inception-v3, ResNet-50,
DenseNet-121, Xception, EfficientNet-B0, MobileNet-v2) on the same figure-type
classification task with identical data splits, then reports accuracy / macro-F1 and
per-image inference latency so the Inception-v3 choice can be empirically situated.

Run:  python -m pipeline.architecture_benchmark --train data/train --val data/val
Requires a labelled figure corpus (bar/line/scatter/other) the authors must supply.
"""
from __future__ import annotations
import argparse, time
from typing import Dict

BACKBONES = ["InceptionV3", "ResNet50", "DenseNet121",
             "Xception", "EfficientNetB0", "MobileNetV2"]
INPUT = {"InceptionV3": 299, "Xception": 299}        # others default to 224


def _make(name: str, num_classes: int):
    import tensorflow as tf
    from tensorflow.keras import layers, models
    app = getattr(tf.keras.applications, name)
    size = INPUT.get(name, 224)
    base = app(weights="imagenet", include_top=False,
               input_shape=(size, size, 3), pooling="avg")
    base.trainable = False
    out = layers.Dense(num_classes, activation="softmax")(
        layers.Dropout(0.3)(base.output))
    m = models.Model(base.input, out, name=name)
    m.compile(optimizer="adam", loss="categorical_crossentropy",
              metrics=["accuracy"])
    return m, size


def benchmark(train_dir: str, val_dir: str, epochs: int = 15,
              classes=("bar", "line", "scatter", "other")) -> Dict[str, dict]:
    import numpy as np
    from tensorflow.keras.preprocessing.image import ImageDataGenerator
    from sklearn.metrics import f1_score
    results: Dict[str, dict] = {}
    for name in BACKBONES:
        model, size = _make(name, len(classes))
        gen = ImageDataGenerator(rescale=1 / 255.0)
        tr = gen.flow_from_directory(train_dir, target_size=(size, size),
                                     classes=list(classes), batch_size=32)
        va = gen.flow_from_directory(val_dir, target_size=(size, size),
                                     classes=list(classes), batch_size=32,
                                     shuffle=False)
        model.fit(tr, validation_data=va, epochs=epochs, verbose=0)
        t0 = time.time()
        prob = model.predict(va, verbose=0)
        latency = (time.time() - t0) / max(va.samples, 1)
        pred = prob.argmax(1)
        acc = float((pred == va.classes).mean())
        f1 = float(f1_score(va.classes, pred, average="macro"))
        results[name] = dict(accuracy=round(acc, 4), macro_f1=round(f1, 4),
                             latency_s_per_img=round(latency, 5),
                             params_m=round(model.count_params() / 1e6, 1))
        print(name, results[name])
    return results


if __name__ == "__main__":
    ap = argparse.ArgumentParser()
    ap.add_argument("--train", required=True); ap.add_argument("--val", required=True)
    ap.add_argument("--epochs", type=int, default=15)
    a = ap.parse_args()
    res = benchmark(a.train, a.val, epochs=a.epochs)
    import json; print(json.dumps(res, indent=2))
