# Supplementary material for: A computer vision-based approach for automatically extracting data from bar chart raster images to facilitate meta-analysis of biomedical literature
Source: PLoS One. 2026 Jul 31;21(7):e0347081. doi: 10.1371/journal.pone.0347081 (PMC13426920; doi:10.1371/journal.pone.0347081)
Supplement: S1 File — (ZIP) [file pone.0347081.s001.zip › Data and Code_v2/pipeline/classify.py]

"""
Stage 1b - Figure-type classification via Inception-v3 transfer learning.

Reproduces the manuscript's CNN classifier: an ImageNet-pretrained Inception-v3
backbone whose final layers are retrained on a curated corpus of scientific
visualisations (bar chart / line graph / scatter / other). Only panels predicted
as bar charts advance downstream.

Reviewer note (R1 #3, #8): Inception-v3 was chosen for its factorised-convolution
efficiency, mature pretrained weights, and suitability for a small domain corpus.
See architecture_benchmark.py for the requested backbone comparison scaffold.
"""
from __future__ import annotations
from typing import List, Tuple
import numpy as np

CLASSES = ["bar", "line", "scatter", "other"]
INPUT_SIZE = (299, 299)            # Inception-v3 native input


def build_model(num_classes: int = 4, dropout: float = 0.3,
                trainable_base: bool = False):
    """Inception-v3 + new classification head (transfer learning)."""
    from tensorflow.keras.applications import InceptionV3
    from tensorflow.keras import layers, models
    base = InceptionV3(weights="imagenet", include_top=False,
                       input_shape=(*INPUT_SIZE, 3), pooling="avg")
    base.trainable = trainable_base                 # stage 1: freeze backbone
    x = layers.Dropout(dropout)(base.output)
    out = layers.Dense(num_classes, activation="softmax")(x)
    model = models.Model(base.input, out, name="inceptionv3_figtype")
    model.compile(optimizer="adam", loss="categorical_crossentropy",
                  metrics=["accuracy"])
    return model


def train(model, train_dir: str, val_dir: str, epochs: int = 25,
          batch_size: int = 32, fine_tune_at: int = 249):
    """Two-phase transfer learning: train head, then fine-tune top Inception blocks."""
    from tensorflow.keras.preprocessing.image import ImageDataGenerator
    from tensorflow.keras.applications.inception_v3 import preprocess_input
    aug = ImageDataGenerator(preprocessing_function=preprocess_input,
                             rotation_range=8, zoom_range=0.1,
                             width_shift_range=0.05, height_shift_range=0.05)
    plain = ImageDataGenerator(preprocessing_function=preprocess_input)
    tr = aug.flow_from_directory(train_dir, target_size=INPUT_SIZE,
                                 batch_size=batch_size, classes=CLASSES)
    va = plain.flow_from_directory(val_dir, target_size=INPUT_SIZE,
                                   batch_size=batch_size, classes=CLASSES)
    model.fit(tr, validation_data=va, epochs=epochs)          # phase 1: head only
    # phase 2: unfreeze top blocks and fine-tune at a low LR
    from tensorflow.keras.optimizers import Adam
    model.trainable = True
    for layer in model.layers[:fine_tune_at]:
        layer.trainable = False
    model.compile(optimizer=Adam(1e-5), loss="categorical_crossentropy",
                  metrics=["accuracy"])
    model.fit(tr, validation_data=va, epochs=max(5, epochs // 3))
    return model


def predict(model, panel_bgr: np.ndarray) -> Tuple[str, float]:
    """Return (predicted_class, confidence) for one panel."""
    import cv2
    from tensorflow.keras.applications.inception_v3 import preprocess_input
    rgb = cv2.cvtColor(panel_bgr, cv2.COLOR_BGR2RGB)
    rgb = cv2.resize(rgb, INPUT_SIZE).astype("float32")
    p = model.predict(preprocess_input(rgb[None, ...]), verbose=0)[0]
    i = int(np.argmax(p))
    return CLASSES[i], float(p[i])


def filter_bar_panels(model, panels, conf_threshold: float = 0.5) -> List:
    """Keep only panels classified as bar charts."""
    keep = []
    for pan in panels:
        cls, conf = predict(model, pan.image)
        if cls == "bar" and conf >= conf_threshold:
            keep.append(pan)
    return keep
