# Supplementary material for: A computer vision-based approach for automatically extracting data from bar chart raster images to facilitate meta-analysis of biomedical literature
Source: PLoS One. 2026 Jul 31;21(7):e0347081. doi: 10.1371/journal.pone.0347081 (PMC13426920; doi:10.1371/journal.pone.0347081)
Supplement: S1 File — (ZIP) [file pone.0347081.s001.zip › Data and Code_v2/pipeline/data_extraction.py]

"""
Stage 4 - Data extraction (reconstruction).

Pairs recognised text (Stage 2) with structural components (Stage 3) to rebuild a
tabular representation of the chart:
  * text perpendicular to the y-axis -> y-tick values; text parallel to x-axis -> x-tick values
  * the label left of the y-ticks -> y-axis label; text below the x-ticks -> x-axis label
  * bar value = directly-annotated numeric label if present, else linear
    pixel->numeric interpolation from the average spacing of consecutive y-ticks
ASSUMPTION: linear y-axis (logarithmic / polynomial axes are out of scope, per the paper).
"""
from __future__ import annotations
import re
from dataclasses import dataclass
from typing import List, Optional
import numpy as np
import pandas as pd

NUM_RE = re.compile(r"^[-+]?\d{1,4}(?:[.,]\d+)?$")


@dataclass
class ChartTable:
    x_label: str
    y_label: str
    x_ticks: List[str]
    y_ticks: List[float]
    table: pd.DataFrame          # rows=bars, cols=[x, series, value, source]


def _num(s: str) -> Optional[float]:
    s = s.replace(",", ".")
    return float(s) if NUM_RE.match(s.replace(",", ".")) else None


def classify_text(blocks, axes):
    """Split OCR blocks into y-ticks, x-ticks, and axis labels by position/orientation."""
    ox, oy = axes.origin
    y_ticks, x_ticks, left_labels, below_labels = [], [], [], []
    for b in blocks:
        bx, by, bw, bh = b.bbox
        cx, cy = bx + bw / 2, by + bh / 2
        if cx < ox and abs(cy - oy) > 1:               # left of y-axis
            v = _num(b.text)
            (y_ticks if v is not None else left_labels).append((cy, v, b))
        elif cy > oy:                                  # below x-axis
            v = _num(b.text)
            (x_ticks if v is not None else below_labels).append((cx, v, b))
    y_ticks.sort(key=lambda t: t[0])
    x_ticks.sort(key=lambda t: t[0])
    y_label = min(left_labels, key=lambda t: t[2].bbox[0])[2].text if left_labels else ""
    x_label = max(below_labels, key=lambda t: t[2].bbox[1])[2].text if below_labels else ""
    return y_ticks, x_ticks, y_label, x_label


def pixel_to_value(y_ticks) -> Optional[tuple]:
    """Linear map from pixel-y to data value using consecutive numeric y-ticks.

    Returns (value_per_pixel, baseline_value, baseline_py). Sign handled so that
    higher (smaller pixel y) -> larger value.
    """
    pts = [(cy, v) for cy, v, _ in y_ticks if v is not None]
    if len(pts) < 2:
        return None
    pts.sort(key=lambda p: p[0])
    pys = np.array([p[0] for p in pts]); vals = np.array([p[1] for p in pts])
    slope = np.polyfit(pys, vals, 1)[0]          # value per pixel (negative)
    return slope, vals[-1], pys[-1]              # anchor at bottom-most tick


def extract_values(bars, axes, y_ticks, annotations) -> List[dict]:
    """Per-bar value: prefer a numeric annotation above the bar; else interpolate."""
    mapping = pixel_to_value(y_ticks)
    x, y, w, h = axes.crop_bbox
    rows = []
    for i, bar in enumerate(bars):
        bx, by, bw, bh = bar.bbox
        # absolute (figure) coords of bar top
        top_abs_x, top_abs_y = x + bx + bw / 2, y + by
        val, source = None, "none"
        # 1) direct annotation: numeric block sitting just above this bar
        for cx, v, blk in annotations:
            if v is not None and abs(cx - top_abs_x) < bw and 0 < (top_abs_y - blk.bbox[1]) < 0.15 * h:
                val, source = v, "annotation"; break
        # 2) interpolation from the bar pixel height
        if val is None and mapping is not None:
            slope, base_v, base_py = mapping
            val = base_v + slope * (by - base_py)
            source = "interpolation"
        rows.append(dict(bar_index=i, series=bar.series,
                         value=None if val is None else round(float(val), 3),
                         source=source, pixel_height=bar.pixel_height))
    return rows


def build_table(blocks, disassembly) -> ChartTable:
    axes = disassembly.axes
    if axes is None:
        return ChartTable("", "", [], [], pd.DataFrame())
    y_ticks, x_ticks, y_label, x_label = classify_text(blocks, axes)
    # numeric blocks anywhere above the axis are candidate bar annotations
    annotations = [(b.bbox[0] + b.bbox[2] / 2, _num(b.text), b) for b in blocks]
    rows = extract_values(disassembly.bars, axes, y_ticks, annotations)
    df = pd.DataFrame(rows)
    return ChartTable(x_label=x_label, y_label=y_label,
                      x_ticks=[str(t[2].text) for t in x_ticks],
                      y_ticks=[t[1] for t in y_ticks if t[1] is not None],
                      table=df)
