# Supplementary material for: A computer vision-based approach for automatically extracting data from bar chart raster images to facilitate meta-analysis of biomedical literature
Source: PLoS One. 2026 Jul 31;21(7):e0347081. doi: 10.1371/journal.pone.0347081 (PMC13426920; doi:10.1371/journal.pone.0347081)
Supplement: S1 File — (ZIP) [file pone.0347081.s001.zip › Data and Code_v2/pipeline/extract_figures.py]

"""
Stage 1 - Raster image extraction and subgraph (panel) separation.

Reproduces the manuscript's first stage:
  * extract embedded rasters from a PDF with MuPDF (PyMuPDF / fitz)
  * segment multi-panel compound figures into constituent panels using the
    intensity-distribution / minimal-bounding-box approach of Li et al. (2017)
    instead of gap-based heuristics
  * (classification of each panel is delegated to `classify.py`)
  * horizontally-oriented bar charts are rotated 90 deg CCW to normalise orientation
"""
from __future__ import annotations
import os
from dataclasses import dataclass
from typing import List
import numpy as np
import cv2

try:
    import fitz  # PyMuPDF / MuPDF
except Exception:  # pragma: no cover
    fitz = None


@dataclass
class Panel:
    image: np.ndarray            # BGR panel crop
    bbox: tuple                  # (x, y, w, h) within the source figure
    source: str                  # provenance string


def extract_rasters_from_pdf(pdf_path: str, out_dir: str, dpi: int = 200) -> List[str]:
    """Export every embedded raster image from a PDF using MuPDF.

    Returns a list of written PNG paths. Falls back to full-page rasterisation
    when a page has no embedded image XObjects (some journals flatten figures).
    """
    if fitz is None:
        raise RuntimeError("PyMuPDF (fitz) is required: pip install pymupdf")
    os.makedirs(out_dir, exist_ok=True)
    written = []
    doc = fitz.open(pdf_path)
    for pno, page in enumerate(doc):
        imgs = page.get_images(full=True)
        if imgs:
            for i, info in enumerate(imgs):
                xref = info[0]
                pix = fitz.Pixmap(doc, xref)
                if pix.n - pix.alpha >= 4:               # CMYK / other -> RGB
                    pix = fitz.Pixmap(fitz.csRGB, pix)
                p = os.path.join(out_dir, f"p{pno+1}_img{i+1}.png")
                pix.save(p)
                written.append(p)
        else:
            pix = page.get_pixmap(dpi=dpi)
            p = os.path.join(out_dir, f"p{pno+1}_page.png")
            pix.save(p)
            written.append(p)
    return written


def segment_panels(image_bgr: np.ndarray,
                   min_area_frac: float = 0.015,
                   bg_intensity: int = 245) -> List[Panel]:
    """Constituent-panel segmentation (Li et al. style).

    Rather than scanning for whitespace gaps, panels are recovered by:
      1. thresholding on background intensity to obtain a foreground mask,
      2. closing the mask so each panel becomes one solid blob,
      3. grouping connected foreground pixels, and
      4. taking the minimal bounding box of each sufficiently large component.
    This is markedly more robust to nested whitespace than gap projection.
    """
    h, w = image_bgr.shape[:2]
    gray = cv2.cvtColor(image_bgr, cv2.COLOR_BGR2GRAY)
    fg = (gray < bg_intensity).astype(np.uint8) * 255
    # connect strokes belonging to the same panel
    k = max(5, int(0.01 * max(h, w)))
    fg = cv2.morphologyEx(fg, cv2.MORPH_CLOSE,
                          cv2.getStructuringElement(cv2.MORPH_RECT, (k, k)))
    n, _, stats, _ = cv2.connectedComponentsWithStats(fg, connectivity=8)
    panels: List[Panel] = []
    min_area = min_area_frac * h * w
    for lbl in range(1, n):
        x, y, ww, hh, area = stats[lbl]
        if area < min_area:
            continue
        panels.append(Panel(image=image_bgr[y:y + hh, x:x + ww].copy(),
                            bbox=(int(x), int(y), int(ww), int(hh)),
                            source="segment_panels"))
    if not panels:                                   # single-panel figure
        panels.append(Panel(image=image_bgr.copy(), bbox=(0, 0, w, h),
                            source="whole_figure"))
    # left-to-right, top-to-bottom reading order
    panels.sort(key=lambda p: (p.bbox[1] // (0.25 * h), p.bbox[0]))
    return panels


def normalise_orientation(panel_bgr: np.ndarray) -> np.ndarray:
    """Rotate horizontally-oriented bar charts 90 deg CCW.

    Heuristic: in a horizontal bar chart the dominant runs of bar-coloured pixels
    are horizontal, so the mean horizontal run length far exceeds the vertical one.
    """
    gray = cv2.cvtColor(panel_bgr, cv2.COLOR_BGR2GRAY)
    fg = (gray < 200).astype(np.uint8)
    horiz = fg.sum(axis=1).mean()   # avg foreground per row
    vert = fg.sum(axis=0).mean()    # avg foreground per col
    if horiz > 1.6 * vert:
        return cv2.rotate(panel_bgr, cv2.ROTATE_90_COUNTERCLOCKWISE)
    return panel_bgr
