# Supplementary material for: A computer vision-based approach for automatically extracting data from bar chart raster images to facilitate meta-analysis of biomedical literature
Source: PLoS One. 2026 Jul 31;21(7):e0347081. doi: 10.1371/journal.pone.0347081 (PMC13426920; doi:10.1371/journal.pone.0347081)
Supplement: S1 File — (ZIP) [file pone.0347081.s001.zip › Data and Code_v2/pipeline/image_disassembly.py]

"""
Stage 3 - Image disassembly.

Reproduces the manuscript's structural-decomposition stage:
  1. subtract the OCR text mask -> text-free chart
  2. Canny edges + probabilistic Hough -> pick the two longest ~90-deg lines as axes
  3. crop to the axis rectangle
  4. morphological opening (kernel=5) -> remove gridlines
  5. chain-approximation contour corners -> pair vertical lines sharing a y-coordinate
     into bars (walk from the x-axis and back to it to enclose each bar)
  6. sample a central slice of each bar for colour/template matching -> group series
"""
from __future__ import annotations
from dataclasses import dataclass, field
from typing import List, Optional
import numpy as np
import cv2


@dataclass
class Axes:
    x_axis: tuple                 # (x1,y1,x2,y2)
    y_axis: tuple
    origin: tuple                 # (x, y) intersection
    crop_bbox: tuple              # (x, y, w, h)


@dataclass
class Bar:
    bbox: tuple                   # (x, y, w, h) in cropped-chart coords
    pixel_height: float           # top-of-bar to x-axis baseline, in pixels
    color: tuple                  # mean BGR of central slice
    series: int = -1              # series/group id (legend cluster)


@dataclass
class Disassembly:
    axes: Optional[Axes]
    bars: List[Bar] = field(default_factory=list)
    chart_crop: np.ndarray = None


def remove_text(image_bgr: np.ndarray, text_mask: np.ndarray) -> np.ndarray:
    out = image_bgr.copy()
    out[text_mask > 0] = 255
    return out


def detect_axes(chart_bgr: np.ndarray) -> Optional[Axes]:
    """Canny + probabilistic Hough; two longest near-orthogonal segments = axes."""
    gray = cv2.cvtColor(chart_bgr, cv2.COLOR_BGR2GRAY)
    edges = cv2.Canny(gray, 50, 150, apertureSize=3)
    lines = cv2.HoughLinesP(edges, 1, np.pi / 180, threshold=80,
                            minLineLength=int(0.3 * min(chart_bgr.shape[:2])),
                            maxLineGap=8)
    if lines is None:
        return None
    horiz, vert = [], []
    for l in lines[:, 0, :]:
        x1, y1, x2, y2 = l
        ang = np.degrees(np.arctan2(y2 - y1, x2 - x1)) % 180
        length = np.hypot(x2 - x1, y2 - y1)
        if ang < 15 or ang > 165:
            horiz.append((length, l))
        elif 75 < ang < 105:
            vert.append((length, l))
    if not horiz or not vert:
        return None
    x_axis = max(horiz, key=lambda t: t[0])[1]      # longest horizontal
    y_axis = max(vert, key=lambda t: t[0])[1]       # longest vertical
    ox = int(min(y_axis[0], y_axis[2]))
    oy = int(max(x_axis[1], x_axis[3]))
    x0, y0 = ox, int(min(min(y_axis[1], y_axis[3]), oy))
    w = int(max(x_axis[0], x_axis[2]) - x0)
    h = int(oy - y0)
    return Axes(tuple(int(v) for v in x_axis), tuple(int(v) for v in y_axis),
                (ox, oy), (x0, y0, max(w, 1), max(h, 1)))


def remove_gridlines(chart_bgr: np.ndarray, kernel: int = 5) -> np.ndarray:
    """Morphological opening removes thin gridlines while preserving solid bars."""
    gray = cv2.cvtColor(chart_bgr, cv2.COLOR_BGR2GRAY)
    bw = cv2.threshold(gray, 0, 255, cv2.THRESH_BINARY_INV + cv2.THRESH_OTSU)[1]
    k = cv2.getStructuringElement(cv2.MORPH_RECT, (kernel, kernel))
    return cv2.morphologyEx(bw, cv2.MORPH_OPEN, k)


def detect_bars(chart_bgr: np.ndarray, axes: Axes,
                min_bar_frac: float = 0.01) -> List[Bar]:
    """Reconstruct bars from contour corners after gridline removal."""
    x, y, w, h = axes.crop_bbox
    crop = chart_bgr[y:y + h, x:x + w]
    if crop.size == 0:
        return []
    opened = remove_gridlines(crop)
    contours, _ = cv2.findContours(opened, cv2.RETR_EXTERNAL,
                                   cv2.CHAIN_APPROX_SIMPLE)
    baseline = opened.shape[0]                        # x-axis at bottom of crop
    bars: List[Bar] = []
    min_w = max(2, int(0.005 * w))
    for c in contours:
        bx, by, bw, bh = cv2.boundingRect(c)
        if bw < min_w or bh < min_bar_frac * h:
            continue
        if bh / max(bw, 1) < 0.15:                    # discard wide/flat residue
            continue
        cx = bx + bw // 2
        slc = crop[by:by + max(bh // 3, 1), cx - 1:cx + 2]   # central slice
        color = tuple(int(v) for v in slc.reshape(-1, 3).mean(0)) if slc.size else (0, 0, 0)
        bars.append(Bar(bbox=(int(bx), int(by), int(bw), int(bh)),
                        pixel_height=float(baseline - by),
                        color=color))
    bars.sort(key=lambda b: b.bbox[0])                # left to right
    return bars


def group_series(bars: List[Bar], tol: float = 40.0) -> List[Bar]:
    """Cluster bars by central-slice colour -> legend/series groups."""
    reps: List[tuple] = []
    for b in bars:
        assigned = False
        for sid, rep in enumerate(reps):
            if np.linalg.norm(np.array(b.color) - np.array(rep)) < tol:
                b.series = sid
                assigned = True
                break
        if not assigned:
            b.series = len(reps)
            reps.append(b.color)
    return bars


def disassemble(chart_bgr: np.ndarray, text_mask: np.ndarray) -> Disassembly:
    clean = remove_text(chart_bgr, text_mask)
    axes = detect_axes(clean)
    if axes is None:
        return Disassembly(axes=None, bars=[], chart_crop=clean)
    bars = group_series(detect_bars(clean, axes))
    x, y, w, h = axes.crop_bbox
    return Disassembly(axes=axes, bars=bars, chart_crop=clean[y:y + h, x:x + w])
