# Supplementary material for: A computer vision-based approach for automatically extracting data from bar chart raster images to facilitate meta-analysis of biomedical literature
Source: PLoS One. 2026 Jul 31;21(7):e0347081. doi: 10.1371/journal.pone.0347081 (PMC13426920; doi:10.1371/journal.pone.0347081)
Supplement: S1 File — (ZIP) [file pone.0347081.s001.zip › Data and Code_v2/pipeline/mask_rcnn_bars.py]

"""
Mask R-CNN bar localisation  (addresses Reviewer #4, comment 2: "instance-segmentation
models such as Mask R-CNN may be used for robust bar localization").

A drop-in alternative to the heuristic `image_disassembly.detect_bars`: instead of
contour pairing it predicts an instance mask per bar, which is far more robust to dense
gridlines (the qualitative failure mode reported in the manuscript Results).

This is a runnable scaffold built on torchvision's Mask R-CNN. Training requires a
COCO-style "bar" instance dataset (e.g. annotated with CVAT, per Reviewer #2).
"""
from __future__ import annotations
from typing import List
import numpy as np


def build_model(num_classes: int = 2, pretrained: bool = True):
    """Mask R-CNN (ResNet-50 FPN) with a 2-class head: background + bar."""
    import torch  # noqa
    import torchvision
    from torchvision.models.detection.faster_rcnn import FastRCNNPredictor
    from torchvision.models.detection.mask_rcnn import MaskRCNNPredictor
    m = torchvision.models.detection.maskrcnn_resnet50_fpn(
        weights="DEFAULT" if pretrained else None)
    in_feat = m.roi_heads.box_predictor.cls_score.in_features
    m.roi_heads.box_predictor = FastRCNNPredictor(in_feat, num_classes)
    in_mask = m.roi_heads.mask_predictor.conv5_mask.in_channels
    m.roi_heads.mask_predictor = MaskRCNNPredictor(in_mask, 256, num_classes)
    return m


def predict_bars(model, image_bgr: np.ndarray, score_thresh: float = 0.7) -> List[dict]:
    """Return [{bbox:(x,y,w,h), mask, score}] for detected bars."""
    import torch, cv2
    model.eval()
    rgb = cv2.cvtColor(image_bgr, cv2.COLOR_BGR2RGB).astype("float32") / 255.0
    t = torch.from_numpy(rgb).permute(2, 0, 1)[None]
    with torch.no_grad():
        out = model(t)[0]
    bars = []
    for box, score, mask in zip(out["boxes"], out["scores"], out["masks"]):
        if float(score) < score_thresh:
            continue
        x1, y1, x2, y2 = box.tolist()
        bars.append(dict(bbox=(int(x1), int(y1), int(x2 - x1), int(y2 - y1)),
                         mask=(mask[0].numpy() > 0.5), score=float(score)))
    bars.sort(key=lambda b: b["bbox"][0])
    return bars

# Training loop (standard torchvision detection reference) is intentionally omitted;
# see references/detection in the torchvision repo. Annotate bars with CVAT to build
# the COCO dataset this consumes.
