# Supplementary material for: A computer vision-based approach for automatically extracting data from bar chart raster images to facilitate meta-analysis of biomedical literature
Source: PLoS One. 2026 Jul 31;21(7):e0347081. doi: 10.1371/journal.pone.0347081 (PMC13426920; doi:10.1371/journal.pone.0347081)
Supplement: S1 File — (ZIP) [file pone.0347081.s001.zip › Data and Code_v2/pipeline/ocr_postcorrect.py]

"""
OCR numeric post-correction  (addresses Reviewer #4, comment 3, and the manuscript's
documented main error source: confusion between '2' and '7').

Two complementary corrections:
  1. glyph-confusion repair on individual digits using a confusability table,
  2. axis-plausibility filtering: a parsed bar/tick value that falls outside the
     chart's numeric y-range (or breaks tick monotonicity) is re-scored against
     digit-substitution candidates and replaced by the most plausible one.
This is a lightweight, dependency-free stand-in for the "domain-specific character
models / post-hoc plausibility checks" proposed in the Discussion.
"""
from __future__ import annotations
import re
from itertools import product
from typing import List, Optional, Tuple

# Tesseract digit confusions seen in scientific charts (symmetric where relevant).
CONFUSIONS = {
    "2": ["7"], "7": ["2", "1"], "1": ["7", "4"], "4": ["1", "9"],
    "9": ["4", "8"], "8": ["9", "3", "6"], "3": ["8"], "6": ["8", "5"],
    "5": ["6", "8"], "0": ["8", "6"],
}
NUM_RE = re.compile(r"[-+]?\d{1,4}(?:\.\d+)?")


def candidates(token: str, max_edits: int = 1) -> List[str]:
    """Enumerate digit-substitution variants of a numeric token (<= max_edits swaps)."""
    digits = list(token)
    pos = [i for i, c in enumerate(digits) if c in CONFUSIONS]
    out = {token}
    import itertools
    for k in range(1, max_edits + 1):
        for combo in itertools.combinations(pos, k):
            choices = [CONFUSIONS[digits[i]] for i in combo]
            for repl in product(*choices):
                d = digits[:]
                for idx, r in zip(combo, repl):
                    d[idx] = r
                out.add("".join(d))
    return list(out)


def correct_value(raw: str, y_min: float, y_max: float,
                  tol: float = 0.05) -> Tuple[Optional[float], str]:
    """Return (corrected_value, note). Picks the in-range candidate closest to raw."""
    m = NUM_RE.search(raw.replace(",", "."))
    if not m:
        return None, "unparseable"
    token = m.group()
    try:
        val = float(token)
    except ValueError:
        return None, "unparseable"
    span = (y_max - y_min) or 1.0
    lo, hi = y_min - tol * span, y_max + tol * span
    if lo <= val <= hi:
        return val, "ok"
    # out of range -> search digit-confusion candidates
    int_part = token.lstrip("+-").split(".")[0]
    best, best_note = val, "out_of_range_uncorrected"
    best_pen = abs(val)
    for cand in candidates(int_part, max_edits=2):
        cv = float(token.replace(int_part, cand, 1))
        if lo <= cv <= hi:
            pen = abs(cv - val)
            if pen < best_pen:
                best, best_pen, best_note = cv, pen, f"corrected {token}->{cv}"
    return best, best_note


def enforce_monotonic_ticks(tick_values: List[float]) -> List[float]:
    """Repair a y-tick ladder that should be monotonic + roughly evenly spaced."""
    if len(tick_values) < 3:
        return tick_values
    diffs = [b - a for a, b in zip(tick_values, tick_values[1:])]
    med = sorted(diffs)[len(diffs) // 2]
    fixed = [tick_values[0]]
    for prev_fixed, v, d in zip(tick_values, tick_values[1:], diffs):
        # if a step deviates >50% from the median spacing, snap to the expected value
        fixed.append(v if abs(d - med) <= 0.5 * abs(med) else round(fixed[-1] + med, 3))
    return fixed
