# Supplementary material for: A computer vision-based approach for automatically extracting data from bar chart raster images to facilitate meta-analysis of biomedical literature
Source: PLoS One. 2026 Jul 31;21(7):e0347081. doi: 10.1371/journal.pone.0347081 (PMC13426920; doi:10.1371/journal.pone.0347081)
Supplement: S1 File — (ZIP) [file pone.0347081.s001.zip › Data and Code_v2/pipeline/run_pipeline.py]

"""
Orchestrator - runs the full four-stage pipeline on a PDF (or single figure image).

    python -m pipeline.run_pipeline --pdf article.pdf --model figtype_inceptionv3.h5 \
        --out results/

Without a trained classifier (--model) every segmented panel is treated as a
candidate bar chart, so the structural + extraction stages can still be exercised.
"""
from __future__ import annotations
import argparse, os, glob
import cv2
import pandas as pd

from . import extract_figures as ef
from . import text_detection as td
from . import image_disassembly as idis
from . import data_extraction as dx


def process_panel(panel_bgr):
    panel_bgr = ef.normalise_orientation(panel_bgr)
    text = td.detect_text(panel_bgr)
    dis = idis.disassemble(panel_bgr, text.text_mask)
    chart = dx.build_table(text.blocks, dis)
    return chart, dis, text


def run(pdf=None, image=None, model_path=None, out="results"):
    os.makedirs(out, exist_ok=True)
    # 1. gather figure images
    if pdf:
        imgs = ef.extract_rasters_from_pdf(pdf, os.path.join(out, "rasters"))
    elif image:
        imgs = [image]
    else:
        raise SystemExit("provide --pdf or --image")
    # 2. optional classifier
    model = None
    if model_path:
        from tensorflow.keras.models import load_model
        from . import classify
        model = load_model(model_path)
    all_tables = []
    for path in imgs:
        fig = cv2.imread(path)
        if fig is None:
            continue
        for pi, panel in enumerate(ef.segment_panels(fig)):
            if model is not None:
                from . import classify
                cls, conf = classify.predict(model, panel.image)
                if cls != "bar":
                    continue
            chart, dis, text = process_panel(panel.image)
            if chart.table.empty:
                continue
            chart.table.insert(0, "panel", f"{os.path.basename(path)}#{pi}")
            chart.table["x_label"] = chart.x_label
            chart.table["y_label"] = chart.y_label
            all_tables.append(chart.table)
    if all_tables:
        out_csv = os.path.join(out, "extracted_values.csv")
        pd.concat(all_tables, ignore_index=True).to_csv(out_csv, index=False)
        print("wrote", out_csv)
    else:
        print("no bar charts extracted")


if __name__ == "__main__":
    ap = argparse.ArgumentParser()
    ap.add_argument("--pdf"); ap.add_argument("--image")
    ap.add_argument("--model"); ap.add_argument("--out", default="results")
    a = ap.parse_args()
    run(pdf=a.pdf, image=a.image, model_path=a.model, out=a.out)
