# Supplementary material for: A computer vision-based approach for automatically extracting data from bar chart raster images to facilitate meta-analysis of biomedical literature
Source: PLoS One. 2026 Jul 31;21(7):e0347081. doi: 10.1371/journal.pone.0347081 (PMC13426920; doi:10.1371/journal.pone.0347081)
Supplement: S1 File — (ZIP) [file pone.0347081.s001.zip › Data and Code_v2/pipeline/text_detection.py]

"""
Stage 2 - Text detection (OCR).

Reproduces the manuscript's text stage:
  1. Otsu global threshold (binarise, boost text/background contrast)
  2. Suzuki-Abe border-following contours to find + remove large graphical
     elements (bars, thin gridlines) that degrade OCR
  3. build a binary text mask of the remaining (text-candidate) bounding boxes
  4. 2x super-resolution of the text mask via Waifu2x (optional external tool)
  5. Tesseract OCR over the up-scaled mask
Returns recognised text blocks with bounding boxes, used by both data_extraction
(to read labels/values) and image_disassembly (to subtract text from the chart).
"""
from __future__ import annotations
import os
import shutil
import subprocess
import tempfile
from dataclasses import dataclass, field
from typing import List
import numpy as np
import cv2

try:
    import pytesseract
except Exception:  # pragma: no cover
    pytesseract = None


@dataclass
class TextBlock:
    text: str
    bbox: tuple            # (x, y, w, h)
    conf: float = 0.0
    angle: float = 0.0     # 0 = horizontal, 90 = vertical (rotated label)


@dataclass
class TextResult:
    blocks: List[TextBlock] = field(default_factory=list)
    text_mask: np.ndarray = None     # 255 where text, else 0 (chart resolution)


def otsu_binarize(gray: np.ndarray) -> np.ndarray:
    _, b = cv2.threshold(gray, 0, 255, cv2.THRESH_BINARY_INV + cv2.THRESH_OTSU)
    return b


def build_text_mask(image_bgr: np.ndarray,
                    max_text_frac: float = 0.05) -> np.ndarray:
    """Suzuki-Abe contour analysis -> mask of probable text regions.

    Large contours (bars, long gridlines, axes) are discarded; small compact
    contours whose area is below ``max_text_frac`` of the image are retained as
    text candidates.
    """
    h, w = image_bgr.shape[:2]
    gray = cv2.cvtColor(image_bgr, cv2.COLOR_BGR2GRAY)
    bw = otsu_binarize(gray)
    contours, _ = cv2.findContours(bw, cv2.RETR_LIST, cv2.CHAIN_APPROX_SIMPLE)
    mask = np.zeros((h, w), np.uint8)
    img_area = h * w
    for c in contours:
        x, y, cw, ch = cv2.boundingRect(c)
        area = cw * ch
        ar = cw / max(ch, 1)
        # text glyphs/words: small area, not extreme aspect ratio (filters gridlines)
        if area < max_text_frac * img_area and 0.05 < ar < 20 and ch < 0.20 * h:
            cv2.rectangle(mask, (x, y), (x + cw, y + ch), 255, -1)
    mask = cv2.morphologyEx(mask, cv2.MORPH_CLOSE,
                            cv2.getStructuringElement(cv2.MORPH_RECT, (9, 3)))
    return mask


def superres_waifu2x(img: np.ndarray, scale: int = 2,
                     waifu2x_bin: str = "waifu2x-ncnn-vulkan") -> np.ndarray:
    """Up-scale via Waifu2x if the CLI is installed; else high-quality cubic fallback.

    Waifu2x gave the best downstream OCR in the cited ICDAR2015 comparison; when the
    binary is unavailable we fall back to bicubic so the pipeline still runs.
    """
    if shutil.which(waifu2x_bin):
        with tempfile.TemporaryDirectory() as td:
            ip = os.path.join(td, "in.png"); op = os.path.join(td, "out.png")
            cv2.imwrite(ip, img)
            subprocess.run([waifu2x_bin, "-i", ip, "-o", op, "-s", str(scale),
                            "-n", "1"], check=True)
            up = cv2.imread(op)
            if up is not None:
                return up
    return cv2.resize(img, None, fx=scale, fy=scale, interpolation=cv2.INTER_CUBIC)


def run_ocr(image_bgr: np.ndarray, text_mask: np.ndarray,
            scale: int = 2) -> List[TextBlock]:
    """Tesseract OCR over the masked + up-scaled text regions."""
    if pytesseract is None:
        raise RuntimeError("pytesseract is required: pip install pytesseract "
                           "(and install the tesseract binary)")
    masked = cv2.bitwise_and(image_bgr, image_bgr, mask=text_mask)
    masked[text_mask == 0] = 255                       # white background
    up = superres_waifu2x(masked, scale=scale)
    data = pytesseract.image_to_data(up, output_type=pytesseract.Output.DICT,
                                     config="--psm 11")
    blocks: List[TextBlock] = []
    for i, txt in enumerate(data["text"]):
        txt = (txt or "").strip()
        if not txt:
            continue
        conf = float(data["conf"][i]) if data["conf"][i] != "-1" else 0.0
        if conf < 30:
            continue
        x, y, ww, hh = (data["left"][i] // scale, data["top"][i] // scale,
                        data["width"][i] // scale, data["height"][i] // scale)
        blocks.append(TextBlock(text=txt, bbox=(x, y, ww, hh), conf=conf,
                                angle=0.0 if ww >= hh else 90.0))
    return blocks


def detect_text(image_bgr: np.ndarray, scale: int = 2) -> TextResult:
    mask = build_text_mask(image_bgr)
    blocks = run_ocr(image_bgr, mask, scale=scale)
    return TextResult(blocks=blocks, text_mask=mask)
