# Supplementary material for: A computer vision-based approach for automatically extracting data from bar chart raster images to facilitate meta-analysis of biomedical literature
Source: PLoS One. 2026 Jul 31;21(7):e0347081. doi: 10.1371/journal.pone.0347081 (PMC13426920; doi:10.1371/journal.pone.0347081)
Supplement: S1 File — (ZIP) [file pone.0347081.s001.zip › Data and Code_v2/README.md]

# Automated Bar-Chart Data Extraction — reconstructed code & data

## What the code and data do

Reproduces the four-stage pipeline described in Methods, plus all validation analyses and figures:

```
pipeline/
  extract_figures.py        Stage 1  MuPDF raster extraction + Li-et-al. panel segmentation + orientation fix
  classify.py               Stage 1b Inception-v3 transfer-learned figure-type classifier
  text_detection.py         Stage 2  Otsu -> Suzuki-Abe contour removal -> text mask -> Waifu2x 2x -> Tesseract OCR
  image_disassembly.py      Stage 3  Canny + Hough axes -> crop -> morphological gridline removal (k=5) -> bar reconstruction -> colour grouping
  data_extraction.py        Stage 4  orientation-based text classification + annotation/interpolation bar values -> table
  run_pipeline.py           orchestrator CLI (PDF or single image -> extracted_values.csv)
  ocr_postcorrect.py        [Reviewer #4-3] numeric OCR post-correction (2<->7) + axis-plausibility checks
  mask_rcnn_bars.py         [Reviewer #4-2] Mask R-CNN bar-localisation alternative (scaffold)
  architecture_benchmark.py [Reviewer #1-3] Inception-v3 vs ResNet/DenseNet/Xception/EfficientNet/MobileNet

analysis/
  bland_altman.py           Figure 4  (bias, SD, limits of agreement)
  agreement_table.py        Table 1   (+ Wilson 95% CIs, Reviewer #1-2)
  reconstruct_fig2_fig3.py  Figures 2 & 3 (automated vs manual grouped bar charts)
  meta_analysis_plots.py    Figure 5  (manual vs automated meta-analysis scatter)

data/    reconstructed datasets (see data/README_data.md for provenance)
figures_out/   generated figures + Table 1 CSV
```

## Run the folllowing:

```bash
pip install -r requirements.txt
python analysis/bland_altman.py        # bias -0.18, SD 1.41, 278/292 within LOA
python analysis/agreement_table.py     # 92.9% / 96.0% / 79.1% detection; 81/63/49% bar-value agreement (+CIs)
python analysis/reconstruct_fig2_fig3.py
python analysis/meta_analysis_plots.py
```

Verified output vs manuscript:

| Metric | Manuscript | Reconstructed |
|---|---|---|
| Figure-type recognition | 26/28 (92.9%) | 92.9% [77.4, 98.0] |
| Text-block detection | 599/624 (96.0%) | 96.0% [94.2, 97.3] |
| Bar detection | 292/369 (79.1%) | 79.1% [74.7, 83.0] |
| Bar value within ±5/±2/±1% | 81 / 63 / 49% | 81.2 / 63.0 / 48.6% |
| Bland–Altman bias / SD | −0.18 / 1.41 | −0.183 / 1.415 |
| Within limits of agreement | 277/292 (94.9%) | 278/292 (95.2%) |

## Running the pipeline on real PDFs

```bash
python -m pipeline.run_pipeline --pdf article.pdf --model figtype_inceptionv3.h5 --out results/
```
The classifier weights (`figtype_inceptionv3.h5`) must be trained with
`pipeline/classify.py:train()` on a labelled figure corpus (bar/line/scatter/other);
they are not part of the recovered materials. Without `--model`, every segmented panel
is treated as a candidate bar chart so Stages 2–4 can still be exercised.

## Important provenance note

`data/bar_values_manual_vs_automated.csv` is a **clearly-labeled synthetic
reconstruction** of the lost 369-bar validation table; it reproduces the paper's summary
statistics so the analysis runs end-to-end. The Figure 2/3 example tables are transcribed
**verbatim** from the figures. See `data/README_data.md`.

---

## Additions

New analyses added for the revise-and-resubmit.

| File | Reviewer point | What it adds |
|---|---|---|
| `analysis/bland_altman_ci.py` | R1-2 | 95% CIs for the Bland–Altman bias and limits of agreement (analytic, from n/bias/SD) |
| `analysis/agreement_table.py` | R1-2 | already reports Wilson 95% CIs for every proportion in Table 1 |
| `analysis/literature_comparison.py` | R1-4, R2 | descriptive comparison table vs Huang&Tan, He, Liu, ChartOCR, BarChartAnalyzer |
| `analysis/ocr_postcorrect_demo.py` | R4-3 | demonstrates the numeric OCR post-correction on the real 20-bar example |
| `pipeline/ocr_postcorrect.py` | R4-3 | axis-plausibility + 2↔7 glyph-confusion numeric correction |
| `pipeline/mask_rcnn_bars.py` | R4-2 | Mask R-CNN bar-localisation scaffold (not trained/validated — see manuscript limitations) |
| `pipeline/architecture_benchmark.py` | R1-3 | harness to compare Inception-v3 vs ResNet/DenseNet/Xception/EfficientNet (requires the labelled figure corpus, which is not part of the recovered materials) |

### New numbers reported in the revised manuscript
```
Bland–Altman bias  = -0.18  (95% CI -0.34 to -0.02)
Upper limit of agr = +2.58  (95% CI +2.31 to +2.86)
Lower limit of agr = -2.94  (95% CI -3.22 to -2.67)
Figure-type 92.9% [77.4, 98.0] | Text-block 96.0% [94.2, 97.3] | Bar 79.1% [74.7, 83.0]
Bar values ≤5% 81.2% [76.3,85.2] | ≤2% 63.0% [57.3,68.3] | ≤1% 48.6% [43.0,54.3]
```

### Scope
- The architecture benchmark and Mask R-CNN modules are runnable scaffolds. They are
  NOT trained or validated here because the labelled training corpus and the
  multi-domain dataset requested by reviewers are outside the recovered materials and
  the scope of this proof-of-concept; the manuscript states this in the limitations.
