# Supplementary material for: A computer vision-based approach for automatically extracting data from bar chart raster images to facilitate meta-analysis of biomedical literature
Source: PLoS One. 2026 Jul 31;21(7):e0347081. doi: 10.1371/journal.pone.0347081 (PMC13426920; doi:10.1371/journal.pone.0347081)
Supplement: S1 File — (ZIP) [file pone.0347081.s001.zip › Data and Code_v2/requirements.txt]

# Core pipeline
numpy>=1.23
pandas>=1.5
opencv-python>=4.7
pymupdf>=1.22            # MuPDF raster extraction (Stage 1)
pytesseract>=0.3.10      # Tesseract OCR wrapper (Stage 2); also needs the tesseract binary
matplotlib>=3.6          # analysis figures
scikit-learn>=1.2        # macro-F1 in architecture_benchmark

# Stage 1b classifier / reviewer benchmark (optional, heavy)
tensorflow>=2.12         # Inception-v3 transfer learning + architecture_benchmark

# Reviewer #4 Mask R-CNN scaffold (optional, heavy)
torch>=2.0
torchvision>=0.15

# External (not pip): tesseract-ocr binary; optionally waifu2x-ncnn-vulkan for 2x super-res
